# Supplementary material for: Differentiation between Weissella cibaria and Weissella confusa Using Machine-Learning-Combined MALDI-TOF MS
Source: Int J Mol Sci. 2023 Jul 2;24(13):11009. doi: 10.3390/ijms241311009 (PMC10341702; doi:10.3390/ijms241311009)
Supplement: Supplementary file 1 [file ijms-24-11009-s001.zip]

Archive with 1 entries (1 files):
- ijms-2432717-supplementary.pdf
